# Supplementary material for: Synthetic lethality of drug-induced polyploidy and BCL-2 inhibition in lymphoma
Source: Nat Commun. 2023 Mar 18;14:1522. doi: 10.1038/s41467-023-37216-2 (PMC10024740; doi:10.1038/s41467-023-37216-2)
Supplement: Supplementary file 4 — Supplementary Data 1 [file 41467_2023_37216_MOESM4_ESM.xlsx]

## Sheet: Sheet1
Supplementary table 5: Rodent chemistry panel, acute treatment values.
Group	Animal no.	BUN (mg/dL)	CREA (mg/dL)	BUN/CREA Ratio	ALP (U/L)	ALT (U/L)	AST (U/L)	GGT (U/L)	TBIL (mg/dL)	DBIL (mg/dL)	IBIL (mg/dL)	TP (g/dL)]	ALB (g/dL)	GLOB (g/dL)	A/G Ratio	P (mg/dL)	Ca (mg/dL)	GLU (mg/dL)	CHOL (mg/dL)	TRIG (mg/dL)	CK (U/L)	TCO2 (mEq/L)	Na (mEq/L)	K (mEq/L)	CL (mEq/L)	Na/K	Anion Gap
Vehicle	An.1	22	0.2	115.8	101	33	113	0	0.2	0.1	0.1	5	3.1	1.9	1.6	6.7	9.7	185	84	87	205	10	153	4.6	113	33	35
	An.2	27	0.2	150	100	16	59	0	0.2	0	0.2	4.8	3	1.8	1.7	6.5	9.2	176	100	84	97	8	153	4.5	113	34	37
	An.3	26	0.2	130	92	18	57	0	0.2	0	0.2	4.9	3.1	1.8	1.7	6.9	9.6	299	99	110	101	10	150	4.7	110	32	35
	Mean	25	0.2	131.9	97.7	22.3	76.3	0	0.2	0	0.2	4.9	3.1	1.8	0.1	0.1	0.4	6.4	11.3	2.1	76.4	1.4	0	0.1	0	0.7	1.4
	SD	2.6	0	17.2	4.9	9.3	31.8	0	0	0.1	0.1	0.1	0.1	0.1	20	0.2	125	94	19	71	0	0.2	0	0.2	4.8	3	1.8
CFI-400945	An.1	20	0.2	125	94	19	71	0	0.2	0	0.2	4.8	3	1.8	1.7	5.6	9.6	150	82	130	176	12	152	6.3	115	24	31
	An.2	22	0.2	104.8	93	14	45	0	0.1	0	0.1	4.9	3	1.9	1.6	4.6	9.2	156	84	109	78	9	152	4.8	113	32	35
	An.3	24	0.2	114.3	102	24	95	0	0.2	0	0.2	5.5	3.4	2.1	1.6	5.8	10.3	159	100	88	305	14	154	5.3	114	29	31
	Mean	10.6	0.1	57.3	51.1	4.9	20	0	0.1	0	0.1	2.7	1.7	1	10.6	2.9	66.7	34.2	37	29.9	88.2	6.1	87.8	3.2	63.1	15	18.1
	SD	20	0.2	125	94	19	71	0	0.2	0	0.2	4.8	3	1.8	20	0.2	125	94	19	71	0	0.2	0	0.2	4.8	3	1.8
Venetoclax	An.1	25	0.2	119	112	24	95	0	0.2	0.1	0.1	5.5	3.4	2.1	1.6	6.8	10.8	171	107	127	356	16	160	5.2	117	31	32
	An.2	26	0.2	118.2	94	15	49	0	0.2	0	0.2	5	3.1	1.9	1.6	4.8	9.6	171	92	135	73	11	153	4.8	112	32	35
	An.3	20	0.2	83.3	102	17	58	0	0.2	0	0.2	4.6	3	1.6	1.9	6	10.1	291	75	62	141	10	150	4.3	112	35	32
	Mean	3.2	0	3.7	10.4	4.5	23	0	0	0.1	0.1	0.4	0.2	0.2	10.6	3.4	66.3	44.5	47.1	34.9	188	8.1	90.4	2.8	63.4	16.5	18.4
	SD	20	0.2	125	94	19	71	0	0.2	0	0.2	4.8	3	1.8	20	0.2	125	94	19	71	0	0.2	0	0.2	4.8	3	1.8
Combo	An.1	22	0.2	122.2	102	21	111	0	0.2	0.1	0.1	5	3	2	1.5	6.1	9.5	132	89	126	510	15	154	5.7	113	27	32
	An.2	25	0.3	96.2	140	37	116	0	0.2	0.1	0.1	5.9	3.6	2.3	1.6	5.5	11	223	99	106	199	10	164	5.4	120	30	39
	An.3	25	0.2	119	103	22	66	0	0.2	0	0.2	5	3.1	1.9	1.6	5.6	9.4	167	91	166	256	13	152	5.1	112	30	32
	Mean	2.5	0.1	15.9	24.6	9.9	24.7	0	0	0.1	0.1	0.6	0.3	0.3	10.7	3.3	66.3	66.3	43.6	27.8	257	7.5	91.9	3.1	64.6	14.8	19.8
	SD	20	0.2	125	94	19	71	0	0.2	0	0.2	4.8	3	1.8	20	0.2	125	94	19	71	0	0.2	0	0.2	4.8	3	1.8
Reference Range		5.0-28	0.20-0.50	---	105-370	27-195	54-77	---	0.2-0.6	---	---	4.8-7.2	2.4-4.3	1.7-2.2	---	7.3-14.5	9.5-12.5	172-372	55-169	67-289	428-1609	---	145-181	7.3-11.1	111-134	2.4-4.3	1.7-2.2
