# Supplementary material for: Synthetic lethality of drug-induced polyploidy and BCL-2 inhibition in lymphoma
Source: Nat Commun. 2023 Mar 18;14:1522. doi: 10.1038/s41467-023-37216-2 (PMC10024740; doi:10.1038/s41467-023-37216-2)
Supplement: Supplementary file 5 — Supplementary Data 2 [file 41467_2023_37216_MOESM5_ESM.xlsx]

## Sheet: Sheet1
Supplementary table 6: Rodent chemistry panel, final treatment values.
Group	Animal no.	BUN (mg/dL)	CREA (mg/dL)	BUN/CREA Ratio	ALP (U/L)	ALT (U/L)	AST (U/L)	GGT (U/L)	TBIL (mg/dL)	DBIL (mg/dL)	IBIL (mg/dL)	TP (g/dL)]	ALB (g/dL)	GLOB (g/dL)	A/G Ratio	P (mg/dL)	Ca (mg/dL)	GLU (mg/dL)	CHOL (mg/dL)	TRIG (mg/dL)	CK (U/L)	TCO2 (mEq/L)	Na (mEq/L)	K (mEq/L)	CL (mEq/L)	Na/K	Anion Gap
Vehicle	An.1	21	0.3	72.4	87	19	50	0	0.2	0.1	0.1	6	3.8	2.2	1.7	10.5	12.3	274	89	78	53	17	183	5.1	135	36	36
	An.2	23	0.4	65.7	110	18	49	0	0.2	0	0.2	6.2	3.9	2.3	1.7	15.9	12.6	319	99	92	44	10	182	4.8	132	38	45
	An.3	21	0.2	105	69	15	39	0	0.2	0	0.2	4.3	2.8	1.5	1.9	9.5	9.8	204	69	135	35	8	156	4.5	118	35	35
	Mean	21.7	0.3	81	88.7	17.3	46	0	0.2	0	0.2	5.5	3.5	2	1.8	12	11.6	265.7	85.7	101.7	44	11.7	173.7	4.8	128.3	36.3	38.7
	SD	1.2	0.1	21	20.6	2.1	6.1	0	0	0.1	0.1	1	0.6	0.4	0.1	3.4	1.5	58	15.3	29.7	9	4.7	15.3	0.3	9.1	1.5	5.5
CFI-400945	An.1	17	0.2	77.3	83	18	53	0	0.2	0.1	0.1	5.4	3.4	2	1.7	5.4	10.2	225	87	92	156	14	161	5.8	122	28	31
	An.2	17	0.2	94.4	70	26	73	0	0.2	0.1	0.1	4.9	3.1	1.8	1.7	3.3	9.2	209	67	82	303	12	154	5.4	118	29	29
	An.3	14	0.1	100	62	14	35	0	0.2	0	0.2	4.6	2.9	1.7	1.7	4.3	8.7	233	71	49	32	15	151	4.2	114	36	26
	Mean	25	0.2	131.9	97.7	22.3	76.3	0	0.2	0	0.2	4.9	3.1	1.8	1.7	4.3	9.4	222.3	75	74.3	163.7	13.7	155.3	5.1	118	31	28.7
	SD	2.6	0	17.2	4.9	9.3	31.8	0	0	0.1	0.1	0.1	0.1	0.1	0	1.1	0.8	12.2	10.6	22.5	135.7	1.5	5.1	0.8	4	4.4	2.5
Venetoclax	An.1	17	0.2	85	73	14	52	0	0.2	0.1	0.1	5.1	3.2	1.9	1.7	3.5	9.3	221	83	93	123	14	154	4.5	115	34	30
	An.2	23	0.3	85.2	87	17	48	0	0.2	0.1	0.1	6.2	3.9	2.3	1.7	5.6	11	217	101	237	57	15	168	5.1	125	33	33
	An.3	16	0.2	66.7	69	24	40	0	0.2	0	0.2	5.1	3.3	1.8	1.8	6.5	9.8	247	76	62	42	11	160	4	117	40	36
	Mean	25	0.2	131.9	97.7	22.3	76.3	0	0.2	0	0.2	4.9	3.1	1.8	1.7	5.2	10	228.3	86.7	130.7	74	13.3	160.7	4.5	119	35.7	33
	SD	2.6	0	17.2	4.9	9.3	31.8	0	0	0.1	0.1	0.1	0.1	0.1	0.1	1.5	0.9	16.3	12.9	93.4	43.1	2.1	7	0.6	5.3	3.8	3
Combo	An.1	18	0.2	120	56	16	49	0	0.2	0.1	0.1	4.7	2.9	1.8	1.6	5	8.7	261	83	109	53	5	153	4	116	38	36
	An.2	23	0.3	82.1	80	18	50	0	0.2	0	0.2	6.4	3.9	2.5	1.6	5.7	11.5	272	123	155	31	18	178	6.1	133	29	33
	An.3	19	0.2	90.5	92	18	51	0	0.2	0.1	0.1	5.7	3.6	2.1	1.7	4.6	10.5	234	92	120	62	13	163	5.1	121	32	34
	Mean	25	0.2	131.9	97.7	22.3	76.3	0	0.2	0	0.2	4.9	3.1	1.8	1.6	5.1	10.2	255.7	99.3	128	48.7	12	164.7	5.1	123.3	33	34.3
	SD	2.6	0	17.2	4.9	9.3	31.8	0	0	0.1	0.1	0.1	0.1	0.1	0.1	0.6	1.4	19.6	21	24	15.9	6.6	12.6	1.1	8.7	4.6	1.5
Reference Range		5.0-28	0.20-0.50	---	105-370	27-195	54-77	---	0.2-0.6	---	---	4.8-7.2	2.4-4.3	1.7-2.2	---	7.3-14.5	9.5-12.5	172-372	55-169	67-289	428-1609	---	145-181	7.3-11.1	111-134	---	---
