# Supplementary material for: Synthetic lethality of drug-induced polyploidy and BCL-2 inhibition in lymphoma
Source: Nat Commun. 2023 Mar 18;14:1522. doi: 10.1038/s41467-023-37216-2 (PMC10024740; doi:10.1038/s41467-023-37216-2)
Supplement: Supplementary file 6 — Source Data file [file 41467_2023_37216_MOESM6_ESM.xlsx]

## Sheet: Fig 1a
Figure 1 a
IC50s of CFI-400945 at 72h determined by CellTiter-Glo viability assay
		IC50s (nM)
		Replicate 1	Replicate 2	Replicate 3
DB		10	10	10
HBL-1		10	10	10
MAVER1		10	10	10
RI-1		10	10	10
JVM-2		9.9	10	10
JVM-13		9.8	10	10
BJAB		10	10	10
KM-H2		10	10	10
HDLM-2		10	10	10
L428		10	10	10
RAJI		10	10	10
EB-1		10	10	10
TMD8		8.9	10	9.5
JEKO		8.3	10	10
NUDHL-1		10	10	7.6
U2932		8.63	5.47	8.11
CA-46		6.2	6.49	7.97
SUP-M2		6.67	6.2	5.74
SUDHL-4		5.53	5.74	6
L540		3.3	6.2	2.4
SUDHL-1		3.7	1.3	5
DAUDI		5.09	1.89	2.04
REC-1		3.69	2.98	1.003
OCI-LY-3		2.74	2.2	2.56
SUDHL-8		1.678	2.171	2.909
SUDHL-6		1.26	0.961	2.3
RAMOS		0.567	0.31	0.291
OCI-LY-10		0.098	0.15	0.16
MINO		0.094	0.09	0.067
Z-138		0.06	0.06	0.07
U2973		0.06	0.06	0.05
OCI-LY-19		0.036	0.029	0.037

## Sheet: Fig 1b
Figure 1 b

## Sheet: Fig 1c
Figure 1 c

## Sheet: Fig 1e
Figure 1 e
Average number of centrosome in OCI-Ly19 cells treated with CFI - determined by immunofluorescence and quantified with Image J script
		Number of centrosomes
		0	1	2	>2
[CFI] nM	0	13.6364	27.2727	31.8182	27.2727
	10	13.0435	8.69565	34.7826	43.4783
	25	33.1579	0	25.8947	40.9474
	50	68.1416	7.07965	4.42478	20.354
	100	76.5432	1.23457	3.7037	18.5185
	500	73.4694	2.04082	4.08163	20.4082

## Sheet: Fig 1g
Figure 1 g
Percentages of cells at diferent cell cycle phases
Treatment with CFI-400945 for 72h
		[CFI] nM	sub-G1		G0/G1		S		G2/M		>4n
	HBL-1	0	2.75	4.73	55.8	54.9	26.4	24.7	15.1	14	0.63	2.36
		25	30.1	42.9	15.1	16.4	11.2	9.29	35.2	25.3	8.81	6.42
		250	36.6	37.9	15	15.5	12.8	10.9	27.9	29.4	8.4	6.75
	DAUDI	0	3.29	3.62	67	58.3	13.9	17.6	15	19.2	0.69	1.36
		25	13.9	20.5	34	35.8	8.72	4.89	35	33.3	8.54	5.49
		250	15.5	15.9	32.5	37.2	9.95	4.25	35.4	35.7	6.56	7.22
	OCI-LY19	0	3.03	2.65	61.8	72	6.84	7.77	20.5	16.2	7.83	1.31
		25	9.5	8.8	28	29.6	6.88	8.52	32.7	43.2	18.9	14.85
		250	11.3	6.11	15.6	23.1	4.83	3.65	41.1	46.7	27.1	20.47

## Sheet: Fig 2a
Figure 2 a

## Sheet: Fig 2b
Figure 2 b
Percentage of cell survival f isogenic cells treated with CFI - Normalized to DMSO
Days of treatment	DMSO			Ly19_Parental_PLK4i 50 nM			Ly19_BAX-KO#1_PLK4i 50 nM			Ly19_BAX-KO#2_PLK4i 50 nM
24h	100	100	100	55.5764	80.752	57.9385	79.4998	71.876	81.5252	102.583	80.7676	91.0908
48h	100	100	100	19.5776	25.3908	16.6345	56.8294	49.5808	74.2494	43.0051	43.9911	77.7418
72h	100	100	100	11.5765	7.55214	4.62656	45.5219	38.8565	34.8916	39.0735	33.5149	42.2853
Raw data - determined by CellTiter-Glo viability assay
Replica 1
cas9
	Drug, M	24h			48h			72h
DMSO	1e-09	12510520	12111320	11127680	20161280	22380640	24029260	22193120	25130860	27414160
50	5e-08	5743360	7200010	6924940	4446050	3667900	4919100	2410820	3226470	3014790
KO#1
	Drug, M	24h			48h			72h
DMSO	1e-09	10199620	13549640	13244240	23050530	18329120	23364670	26411730	22931300	22742920
50	5e-08	8426460	10103940	10879350	12030620	12671340	12091830	10970400	11090290	10754170
KO#2
	Drug, M	24h			48h			72h
DMSO	1e-09	7331200	5790400	8231710	15653970	16100850	16389820	19535060	18845360	20873520
50	5e-08	7122440	7644770	7137650	8243370	5684520	6776740	7459340	7945860	7747370
Replica 2
cas9
	Drug, M	24h			48h			72h
DMSO	1e-09	11176420	12098210	11463020	25027780	25869860	26238660	32476650	31665020	31582070
50	5e-08	10972980	12265220	12455440	6766730	6809220	6009560	2441840	2390260	2397090
KO#1
	Drug, M	24h			48h			72h
DMSO	1e-09	14331440	14451900	14878140	24317700	23941430	22382180	30743410	30743940	28962320
50	5e-08	10025220	10436410	10920500	11803530	11770370	11450620	11811450	11760600	11573550
KO#2
	Drug, M	24h			48h			72h
DMSO	1e-09	9965990	10647960	10486390	20685520	22223320	25171340	29910430	29264650	29631890
50	5e-08	7980260	8231320	8907410	9793030	9603010	10553190	10009190	9867370	9887050
Replica 3
Cas9
	Drug, M	24h			48h			72h
DMSO	1e-09	11378880	11816140	10947460	16800630	19193910	16940110	25829240	26990590	23167090
50	5e-08	6592910	6573600	6615140	2632160	3052190	3121060	1145980	1159690	1209910
KO#1
	Drug, M	24h			48h			72h
DMSO	1e-09	8720410	9042510	8221820	13696930	13307090	13672720	21303990	20605220	21344180
50	5e-08	7475100	6239200	7469800	8308720	10708710	11184800	7195240	7133320	7741540
KO#2
	Drug, M	24h			48h			72h
DMSO	1e-09	7038190	7649490	7682130	12335290	12982840	12180040	19351100	19000570	19952270
50	5e-08	6979130	6096980	7300730	8661060	9982030	10508670	7387450	8503180	8763340

## Sheet: Fig 2f
Figure 2 f
Combination between CFI and Venetoclax normalized to DMSO
Parental
		[Venetoclax]
		0			0.0625			0.125			0.25			0.5			1
[CFI-400945]	0	100	100	100	6.92138	14.5461	13.2951	7.91835	15.6303	13.5956	26.1279	20.5879	18.4341	33.2798	19.2604	20.467	34.2296	20.2437	20.5866
	0.0625	5.02305	1.43936	7.87666	0.177877	0.381507	0.607581	0.282036	0.504557	0.629166	0.76706	0.472638	0.676577	1.22349	0.350728	0.746393	0.372547	0.400472	0.699268
	0.125	1.90774	0.367766	1.98938	0.0925061	0.225141	0.267477	0.0888012	0.21977	0.266527	0.122504	0.20223	0.296882	0.399896	0.155552	0.276741	0.130336	0.202162	0.320002
	0.25	0.546223	0.178979	0.554952	0.0451131	0.115101	0.120168	0.0365422	0.0973438	0.126374	0.0369328	0.0977372	0.107951	0.691991	0.0751376	0.140179	0.0485963	0.0992294	0.112947
	0.5	0.250159	0.0796005	0.114469	0.0272853	0.04817	0.0477108	0.0256809	0.0517512	0.052746	0.0191472	0.0450907	0.0323059	0.187662	0.0434222	0.04196	0.03707	0.0520225	0.0340104
	1	0.0875768	0.0321766	0.0361441	0.0131202	0.0242139	0.0212467	0.0138907	0.0232236	0.0207393	0.0124869	0.0227624	0.0180981	0.0149568	0.0175262	0.0199717	0.0161178	0.0187607	0.0150015
KO#1
		[Venetoclax]
		0			0.0625			0.125			0.25			0.5			1
[CFI-400945]	0	100	100	100	47.2098	46.119	40.8716	49.4801	49.4691	41.8411	51.5501	51.5335	42.7715	47.8291	48.78	42.6669	37.7287	44.919	35.3027
	0.0625	93.3487	90.7414	85.6608	2.42424	4.94493	3.12557	3.90427	5.58223	3.66715	11.3057	10.3629	7.89505	9.0536	11.6119	11.5567	6.48651	10.9788	9.9319
	0.125	88.6631	83.2766	79.3368	1.9184	4.01658	2.62138	3.04343	4.27575	2.68516	9.66061	9.05546	7.1937	7.34474	10.1014	10.41	4.89813	9.62115	8.81482
	0.25	85.4501	75.7163	81.8531	1.35769	3.40468	2.02673	2.42296	3.33973	2.05634	8.11566	8.15633	6.60844	5.84513	8.76688	9.6777	4.05987	8.13386	7.94862
	0.5	78.2153	67.0942	75.6349	1.09546	2.63129	1.57355	1.98202	2.58673	1.47918	6.92461	6.50222	5.97716	4.211	7.81509	8.23774	2.99873	6.37155	6.32014
	1	62.5829	55.8983	60.2287	0.919047	2.04371	1.17488	1.50136	1.92052	1.14045	2.92016	5.096	4.57016	1.70653	5.18998	5.80071	1.47504	4.21525	3.6203
KO#2
		[Venetoclax]
		0			0.0625			0.125			0.25			0.5			1
[CFI-400945]	0	100	100	100	51.4659	49.9808	42.1343	54.1193	52.1135	45.0436	54.8687	52.5062	45.2506	53.0887	50.9737	43.0758	49.1372	50.17	42.5337
	0.0625	84.1237	76.6606	82.6713	2.20382	2.41551	1.89758	3.46341	2.99397	2.15307	10.9768	8.01747	7.00941	8.2363	10.0103	8.72811	8.30272	8.73643	7.3739
	0.125	76.7757	67.3931	71.8605	1.33573	1.84367	1.28866	2.36556	1.91389	1.32065	8.11412	6.6506	6.13812	5.9449	7.57778	6.80256	6.15723	6.61479	6.03262
	0.25	68.2968	60.782	61.0846	1.01963	1.19105	0.882515	1.57247	1.50837	0.964476	4.76003	4.80868	4.11035	3.17262	5.72756	4.34542	4.54806	4.8155	4.41394
	0.5	62.251	51.1376	51.1897	0.746232	0.897055	0.610752	1.09327	0.905372	0.592413	3.57191	3.03727	2.33087	2.99334	3.67015	2.78723	3.00434	3.39898	2.75453
	1	49.6955	41.8552	41.3964	0.60013	0.640839	0.360047	0.738665	0.69324	0.385685	1.41417	1.66007	0.987906	1.3813	2.45689	1.75826	1.29059	2.04292	1.36815

## Sheet: Fig 2e
Figure 2 e
Percentage of centrosome release in OCI-Ly19 isogenic cell lines
		CFI-400945	Venetoclax	S63845
Parental	0	-24.1727	-11.784	-14.0065
	25	97.8894	98.6904	27.096
	50	97.7157	98.5676	98.4632
	100	97.9228	98.8107	98.6044
BAX_KO#1	0	-31.7205	-20.5341	-23.7438
	25	-33.0272	31.4255	15.6012
	50	-29.5716	47.3352	4.78234
	100	-20.1394	61.45	10.5048
BAX_KO#2	0	-25.8955	-9.12947	-17.9673
	25	-23.0601	44.0621	7.45096
	50	-5.31015	40.7963	8.04581
	100	-13.4599	50.5047	12.3783

## Sheet: Fig 2h and 2i
Figure 2h
									Total percentages per cell cycle phase
		>4n percentages							sub-G1	G0/G1	S	G2/M	>4n
		Parental	BAX_KO#1	BAX_KO#2				c 0	3.77	46.4	20.7	28.8	0.36
	DMSO	0.36	0.74	0.33				c cfi	85.4	6.74	3.61	3.78	0.44
	Ven	0.2	0.27	0.15				c v	8.51	47.7	17	26.6	0.2
	CFI	0.44	13.8	12.3				cc	83.4	7.2	4.71	3.98	0.66
	Combo	0.66	5.19	2.68				1 0	0.74	52.9	22.3	23.2	0.74
								1 cfi	25.8	2.09	0.77	57.5	13.8
								1 v	2.13	54.5	21.5	21.5	0.27
								1c	54.6	2	1.17	37	5.19
Figure 2i								2 0	5.34	52	19.8	21.2	0.33
		sub-G1 percentages						2 cfi	25.1	1.77	0.81	60	12.3
		Parental	BAX_KO#1	BAX_KO#2				2 v	2.27	58.4	21.1	17.9	0.15
	DMSO	3.77	0.74	5.34				2c	64.2	3.79	1.66	27.7	2.68
	Ven	85.4	25.8	25.1
	CFI	8.51	2.13	2.27
	Combo	83.4	54.6	64.2

[truncated: 37 more sheets: Fig. 3a, Fig 3c, Fig. 3e, Fig. 3g, Fig. 3h, Fig. 4a, Fig. 4b, Fig. 4e, Fig 5a, Fig. 5c, Fig. 5e, Fig. 5g, Fig. 5h, SF1 b, SF1 c, SF1 f, SF1 h, SF1 j, SF2 a, SF2 b …]
